# Supplementary material for: Synergistic Anti-Angiogenic Effect of Combined VEGFR Kinase Inhibitors, Lenvatinib, and Regorafenib: A Therapeutic Potential for Breast Cancer
Source: Int J Mol Sci. 2022 Apr 16;23(8):4408. doi: 10.3390/ijms23084408 (PMC9028329; doi:10.3390/ijms23084408)
Supplement: Supplementary file 1 [file ijms-23-04408-s001.zip]

Archive with 1 entries (1 files):
- ijms-1629892-supplementary.pdf
